# Supplementary material for: Rolling Motion of a Soft Microsnowman under Rotating Magnetic Field
Source: Micromachines (Basel). 2022 Jun 26;13(7):1005. doi: 10.3390/mi13071005 (PMC9321327; doi:10.3390/mi13071005)
Supplement: Supplementary file 1 [file micromachines-13-01005-s001.zip]

Archive with 5 entries (4 files):
- micromachines-1763798-supplementary/
- micromachines-1763798-supplementary/Video 2.mp4
- micromachines-1763798-supplementary/Video S1a.mp4
- micromachines-1763798-supplementary/Video S1b.mp4
- micromachines-1763798-supplementary/Video S1c.mp4
